# Supplementary material for: Measuring impacts: a scoping review of healthcare impact evaluations
Source: Health Res Policy Syst. 2025 Sep 11;23:113. doi: 10.1186/s12961-025-01324-w (PMC12424203; doi:10.1186/s12961-025-01324-w)
Supplement: Supplementary file 1 — Additional File 1. The list of studies included; full search strategies; inclusion criteria; and extraction data items. [file 12961_2025_1324_MOESM1_ESM.xlsx]

## Sheet: Included publications
N	ID	Title of Publication	Authors
1	2	Evaluation of the Nigerian Urban Reproductive Health Initiative (NURHI) Program	Ken L. Atagame, Aimee Benson, Lisa Calhoun, Meghan Corroon, David Guilkey, Patrick Iyiwose, Essete Kebede, Peter Lance, Rick O’Hara, Osifo T. Ojogun, Ilene S. Speizer, John F. Stewart, JenniferWinston.
2	3	Impact evaluation of nutrition education intervention for an elementary school in riyadh city	Abdel Gawwad, E. S.; Fetohy, E. M.; Fiala, L.; Al Orf, S. M.; Al Saif, M
3	4	Yemen Advanced Field Epidemiology Training Program An Impact Evaluation, 2021	Abduljalil, M.; Al Kohlani, A.; Jumaan, A.; Al Serouri, A.
4	7	Evaluation of an Intimate Partner Violence Training for Home Visitors Using the Theory of Planned Behavior	Christiaan G. Abildso
5	8	Impact evaluation of the Urban Health Initiative in urban Uttar Pradesh, India	Achyut, P.; Benson, A.; Calhoun, L. M.; Corroon, M.; Guilkey, D. K.; Kebede, E.; Lance, P. M.; Mishra, A.; N; a, P.; O'Hara, R.; Sengupta, R.; Speizer, I. S.; Stewart, J. F.; Winston
6	9	Evaluation of a community-based mobile video breastfeeding intervention in Khayelitsha, South Africa The Philani MOVIE cluster-randomized controlled trial	Adam, M.; Johnston, J.; Job, N.; Dronavalli, M.; Le Roux, I.; Mbewu, N.; Mkunqwana, N.; Tomlinson, M.; McMahon, S. A.; LeFevre, A. E.; V; ormael, A.; Kuhnert, K. L.; Suri, P.; Gates, J.; Mabaso, B.; Porwal, A.; Prober, C.; Bärnighausen, T
7	10	Seasonal ataxia in western Nigeria: Evaluation of the impact of health education on hospital prevalence	Adamolekun, B.
8	11	Impact evaluation of a brief online training module on physician use of the Maryland, USA, Prescription Drug Monitoring Program	Adenaiye, O. O.; Zirpoli, J. B.; Tan, M.; Day, B. F.; Bolaji, O.; Mitchell, C. S.; Cloeren, M.
9	12	Impact evaluation of long-lasting insecticidal nets distribution campaign on malaria cases reported at outpatient departments across all the regions in Ghana	Afagbedzi, S. K.; Alhassan, Y.; Guure, C.
10	14	Impact evaluation of India's Yeshasvini community-based health insurance programme	Aggarwal, A
11	15	The impact of a microfinance program on client perceptions of the quality of care provided by private sector midwives in Uganda	Agha, S.; Balal, A.; Ogojo-Okello, F
12	17	Care pathway initiative for people with intellectual disabilities: Impact evaluation	Ahmad, F.; Roy, A.; Brady, S.; Belgeonne, S.; Dunn, L.; Pitts, J
13	18	Socio-Ecological Natural Experiment with Randomized Controlled Trial to Promote Active Commuting to Work: Process Evaluation, Behavioral Impacts, and Changes in the Use and Quality of Walking and Cycling Paths	Aittasalo, M.; Tiilikainen, J.; Tokola, K.; Suni, J.; Sievanen, H.; Vaha-Ypya, H.; Vasankari, T.; Seimela, T.; Metsapuro, P.; Foster, C.; Titze, S
14	19	Evaluating water and sanitation projects: Lessons from Imo State, Nigeria	Ajala, M.; Akujobi, C.; Blum, D.; Cairncross, S.; Carson, D.; Dosunmu-Ogunbi, O.; Emeh, R.; Feachem, R.; Huttly, S.; Kirkwood, B.; Okeke, N.; Okoro, J.; Smith, G.
15	20	Prescription writing in public and private hospitals in Benin City, Nigeria the effects of an educational intervention	Akoria, O. A.; Isah, A. O.
16	22	Dietary behavior and type 2 diabetes care	Albarran, N. B.; Ballesteros, M. N.; Morales, G. G.; Ortega, M. I.
17	23	Impact evaluation of contracting primary health care services in urban Bangladesh	Albis, M. L. F.; Bhadra, S. K.; Chin, B.
18	24	An impact evaluation of the strategy for normal birth care on caesarean section rates and perinatal mortality in Spain	Alcaide, A. R.; Arranz, J. M
19	25	A One-Day Dental Faculty Workshop in Writing Multiple-Choice Questions: An Impact Evaluation	AlFaris, E.; Naeem, N.; Ifran, F.; Qureshi, R.; Saad, H.; Al Sadhan, R.; Abdulghani, H. M.; Van der Vleuten, C.
20	27	Cost-effectiveness analysis of a voucher scheme combined with obstetrical quality improvements: quasi experimental results from Uganda	Alfonso, Y. N.; Bishai, D.; Bua, J.; Mutebi, A.; Mayora, C.; Ekirapa-Kiracho, E.;
21	29	Impact evaluation of a school-based oral health program Kuwait National Program	Alsumait, A.; ElSalhy, M.; Behzadi, S.; Raine, K. D.; Gokiert, R.; Cor, K.; Almutawa, S.; Amin, M
22	38	Impact evaluation of the Act-Belong-Commit mental health promotion campaign	Anwar-McHenry, J.; Donovan, R. J.; Jalleh, G.; Laws, A.
23	39	Impact evaluation of educational-motivational intervention “como jugando” to prevent obesity in school children of cercado de lima: Results in the first year	Aparco, J. P.; Bautista-Olórtegui, W.; Pillaca, J.
24	41	Impact evaluation of an addiction intervention program in a quebec prison	Arseneault, C.; Alain, M.; Plourde, C.; Ferl; , F.; Blanchette-Martin, N.; Rousseau, M.
25	43	Use of Routine Health Information System Data to Evaluate Impact of Malaria Control Interventions in Zanzibar	Ashton, R. A.; Bennett, A.; Al-Mafazy, A. W.; Abass, A. K.; Msellem, M. I.; McElroy, P.; Kachur, S. P.; Ali, A. S.; Yukich, J.; Eisele, T. P.; Bhattarai, A.
26	44	Impact evaluation of subsidized health insurance programs on utilization of healthcare facilities: evidence from Indonesia	Astuti, R. D.; Nugrohowati, R. N. I.
27	49	Maternal health care policy intervention and its impact on perinatal mortality outcomes in Ghana: evidence from a quasi-experimental design	Azaare, J.; Kolekang, A. S.; Agyeman, Y. N
28	51	Impact of pharmacy worker training and deployment on access to essential medicines for children under five in Malawi: a cluster quasi-experimental evaluation	Babigumira, J. B.; Lubinga, S. J.; Jenny, A. M.; Larsen-Cooper, E.; Crawford, J.; Matemba, C.; Stergachis, A.
29	52	[Effectiveness of the National Strategy for Healthy Complementary Feeding to improve complemantary feeding of infants in a municipality in Southern Brazil	Baldissera, R.; Issler, R. M.; Giugliani, E. R.
30	54	The impact of Mexico's conditional cash transfer programme, Oportunidades, on birthweight	Barber, S. L.; Gertler, P. J
31	56	Development and evaluation of smoke-free or tobacco-free policies in university settings: a systematic scoping review	Bardus, M.; El Boukhari, N.; Nakkash, R.
32	58	Making the hospital care in the Czech Republic more effective through volunteering	Barták, M.; Buček, L.; Stanoev, M.; Hnilicová, H.
33	59	Effect on maternal and child health services in Rwanda of payment to primary health-care providers for performance: An impact evaluation	Basinga, P.; Gertler, P. J.; Binagwaho, A.; Soucat, A. L.; Sturdy, J.; Vermeersch, C. M.
34	60	Impact evaluation of a maternal and neonatal health training intervention in private Ugandan facilities	Baumgartner, J. N.; Headley, J.; Kirya, J.; Guenther, J.; Kaggwa, J.; Kim, M. K.; Aldridge, L.; Weil; , S.; Egger, J.
35	62	Process, outcome, and impact evaluation of the ohio state university DentPath postbaccalaurate program	Bean, C. Y.; Partido, B. B.; Kestner, S.; Hamamoto, D. T.; Lloyd, P. M.
36	65	Impact evaluation of Drug Abuse Resistance Education (DARE)	Becker, H. K.; Agopian, M. W.; Yeh, S.
37	68	The Senegal urban reproductive health initiative: a longitudinal program impact evaluation	Benson, A.; Calhoun, L.; Corroon, M.; Gueye, A.; Guilkey, D.; Kebede, E.; Lance, P.; O'Hara, R.; Speizer, I. S.; Stewart, J.; Winston, J.
38	71	Does social network impact rising out-of-pocket health care expenditure in India? A propensity score matching approach	Bhattacharjee, D.; Mohanty, P. C.
39	72	Do community-based rehabilitation programmes promote the participation of persons with disabilities? A case control study from Mandya District, in India	Biggeri, M.; Deepak, S.; Mauro, V.; Trani, J. F.; Kumar, J.; Ramasamy, P
40	73	Impact Evaluation of a System-Wide Chronic Disease Management Program on Health Service Utilisation: A Propensity-Matched Cohort Study	Billot, L.; Corcoran, K.; McDonald, A.; Powell-Davies, G.; Feyer, A. M.
41	75	Knowledge of University Students in Health Care Settings on Vaccines and Vaccinations Strategies: Impact Evaluation of a Specific Educational Training Course during the COVID-19 Pandemic Period in Italy	Boccalini, S.; Vannacci, A.; Crescioli, G.; Lombardi, N.; Del Riccio, M.; Albora, G.; Shtylla, J.; Masoni, M.; Guelfi, M. R.; Bonanni, P.; Bechini, A.
42	76	Cash transfer and microfinance interventions for tuberculosis control: Review of the impact evidence and policy implications	Boccia, D.; Hargreaves, J.; Lönnroth, K.; Jaramillo, E.; Weiss, J.; Uplekar, M.; Porter, J. D. H.; Evans, C. A.
43	80	Vaccination with Haemophilus influenzae type b conjugate vaccine reduces bacterial meningitis in Morocco	Braikat, M.; Barkia, A.; El Mdaghri, N.; Rainey, J. J.; Cohen, A. L.; Teleb, N.
44	83	Can volunteer community health workers decrease child morbidity and mortality in southwestern Uganda? An impact evaluation	Brenner, J. L.; Kabakyenga, J.; Kyomuhangi, T.; Wotton, K. A.; Pim, C.; Ntaro, M.; Bagenda, F. N.; Gad, N. R.; Godel, J.; Kayizzi, J.; McMillan, D.; Mulogo, E.; Nettel-Aguirre, A.; Singhal, N.
45	84	"We're Not Providing the Best Care If We Are Not on the Cutting Edge of Research": A Research Impact Evaluation at a Regional Australian Hospital and Health Service	Brown, A.; Edelman, A.; Pain, T.; Larkins, S.; Harvey, G
46	85	Linking Families and Teens: Randomized Controlled Trial Study of a Family Communication and Sexual Health Education Program for Rural Youth and Their Parents	Brown, S. A.; Turner, R. E.; Christensen, C.
47	86	Applying a mixed-methods evaluation to Healthy Kids, Healthy Communities	Brownson, R. C.; Kemner, A. L.; Brennan, L. K.
48	87	Impacts of the Malawi social cash transfer program on household food and nutrition security	Brugh, K.; Angeles, G.; Mvula, P.; Tsoka, M.; H; a, S.
49	89	Impact Evaluation of an After-school Cooking Skills Program in a Disadvantaged Community: Back to Basics	Burrows, T. L.; Lucas, H.; Morgan, P. J.; Bray, J.; Collins, C. E.
50	90	Population-level Impact of Zimbabwe’s National Behavioural Change Programme	Buzdugan, R.; Benedikt, C.; Langhaug, L.; Copas, A.; Mundida, O.; Mugurungi, O.; Watadzaushe, C.; Dirawo, J.; Tambashe, B. O.; Chidiya, S.; Woelk, G.; Cowan, F. M.
51	91	Option A improved HIV-free infant survival and mother to child HIV transmission at 9-18 months in Zimbabwe	Buzdugan, R.; Dufour, M. S. K.; McCoy, S. I.; Watadzaushe, C.; Dirawo, J.; Mushavi, A.; Mujuru, H. A.; Mahomva, A.; Kangwende, R. A.; Hakobyan, A.; Mugurungi, O.; Cowan, F. M.; Padian, N. S.
52	92	"I Matter, I Learn, I Decide": An Impact Evaluation on Knowledge, Attitudes, and Rights to Prevent Adolescent Pregnancy	Campero, L.; Cruz-Jiménez, L.; Estrada, F.; Suárez-López, L.; de Castro, F.; Villalobos, A.
53	95	[Effects of social programs on indigent population health: Evidence from results-based budgeting's impact evaluations to social programs in Peru]	Cavero-Arguedas, D.; Cruzado de la Vega, V.; Cuadra-Carrasco, G.
54	97	Evaluation of Movements Matter: A social media and hospital-based campaign aimed at raising awareness of decreased fetal movements	Chan, L.; Gordon, A.; Warrilow, K.; Wojcieszek, A.; Firth, T.; Loxton, F.; Bauman, A.; Flenady, V.
55	98	Evaluating the reach and impact of Still Six Lives: A national stillbirth public awareness campaign in Australia	Chan, L.; Owen, K. B.; Andrews, C. J.; Bauman, A.; Brezler, L.; Ludski, K.; Mead, J.; Birkner, K.; Vatsayan, A.; Flenady, V. J.; Gordon, A.
56	101	Impact Evaluation of Cash-For-Care in Latin America’s New Long-Term Care Policies: A Randomized Controlled Trial Pilot Study in Costa Rica	Chaverri-Carvajal, A.; Matus-López, M.
57	103	A triple-difference approach to re-evaluating the impact of China’s new cooperative medical scheme on incidences of chronic diseases among older adults in rural communities	Chen, Q.; Chu, X.; Wang, S.; Zhang, B.
58	106	An impact evaluation of student teacher training in HIV/AIDS education in Zimbabwe	Chifunyise, T.; Benoy, H.; Mukiibi, B.
59	108	Impact evaluation of a comprehensive nutrition program for reducing stunting in children aged 6-23 months in rural Malawi	Christian, P.; Hurley, K. M.; Phuka, J.; Kang, Y.; Ruel-Bergeron, J.; Buckl; , A. J.; Mitra, M.; Wu, L.; Klemm, R.; West, K. P.
60	111	Inequality in 30-day mortality and the wait for surgery after hip fracture: The impact of the regional health care evaluation program in Lazio (Italy)	Colais, P.; Agabiti, N.; Fusco, D.; Pinnarelli, L.; Sorge, C.; Perucci, C. A.; Davoli, M.
61	112	Impact and economic evaluations of a combination prevention programme for men who have sex with men in Mexico	Colchero, M. A.; Arredondo, S. B.; Ortiz, M. A. C.; Martinez, M. R.; Salas, J.; Rubi, S. G. S.; Uribe, P.;
62	113	A systematic review of the literature on the impact of the Seguro Popular	Colchero, M. A.; Gómez, R.; Bautista-Arredondo, S.
63	114	Providing free pregnancy test kits to community health workers increases distribution of contraceptives: results from an impact evaluation in Madagascar	Comfort, A. B.; Chankova, S.; Juras, R.; Hsi, C. N.; Peterson, L. A.; Hathi, P.;
64	115	Paying physician group practices for quality: A statewide quasi-experiment	Conrad, D. A.; Grembowski, D.; Perry, L.; Maynard, C.; Rodriguez, H.; Martin, D.
65	118	Impact of a health promotion program on hospital admission expenses for stroke in the Brazilian state of Pernambuco	da Guarda, F. R. B.; Koengkan, M.; Fuinhas, J. A.;
66	119	Hair cortisol concentrations in war-affected adolescents: A prospective intervention trial	Dajani, R.; Hadfield, K.; van Uum, S.; Greff, M.; Panter-Brick, C.;
67	120	Impact of the Ananya program on reproductive, maternal, newborn and child health and nutrition in Bihar, India: early results from a quasi-experimental study	Darmstadt, G. L.; Weng, Y.; Pepper, K. T.; Ward, V. C.; Mehta, K. M.; Borkum, E.; Bentley, J.; Raheel, H.; Rangarajan, A.; Bhattacharya, D.; Tarigopula, U. K.; N; a, P.; Sridharan, S.; Rotz, D.; Carmichael, S. L.; Abdalla, S.; Munar, W.
68	121	Short-term impact evaluation of a social marketing campaign to prevent syphilis among men who have sex with men	Darrow, W. W.; Biersteker, S.
69	122	Music for Wellness in rehabilitation patients: programme description and evaluation results	Davies, C.; Shurdington, J.; Murray, K.; Slater, L.; Pearson, D.
70	124	Responding to policy makers' evaluation needs: combining experimental and quasi-experimental approaches to estimate the impact of performance based financing in Burkina Faso	De Allegri, M.; Lohmann, J.; Souares, A.; Hillebrecht, M.; Hamadou, S.; Hien, H.; Haidara, O.; Robyn, P. J.
71	125	Impact evaluation of a Critical Pathway for patients with Clostridium difficile infection: A pre-post analysis in a Third Level Referral Center	de Belvis, A. G.; Barbara, A.; Giubbini, G.; Traglia, S.; Angioletti, C.; Ianiro, G.; Masucci, L.; Sanguinetti, M.; Laurenti, P.; Cambieri, A.; Gasbarrini, A.; Ricciardi, W.; Cammarota, G.
72	126	Marketing role of corneal graft tissue donation to an eye bank and donors' socioeconomic profile	de Mello Farias, R. J.; de Sousa, L. B.
73	127	Process and impact evaluation of the romp & chomp obesity prevention intervention in early childhood settings: Lessons learned from implementation in preschools and long day care settings	De Silva-Sanigorski, A. M.; Bell, A. C.; Kremer, P.; Park, J.; Demajo, L.; Smith, M.; Sharp, S.; Nichols, M.; Carpenter, L.; Boak, R.; Swinburn, B.
74	130	An impact evaluation of a falls prevention program among older people.	Deery, H. A.; Day, L. M.; Fildes, B. N.
75	131	Health Insurance in Sub-Saharan Africa: A Scoping Review of the Methods Used to Evaluate its Impact	Degroote, S.; Ridde, V.; De Allegri, M.
76	132	Impact of Rotavirus Vaccination Varies by Level of Access to Piped Water and Sewerage: An Analysis of Childhood Clinic Visits for Diarrhea in Peru, 2005-2015	Delahoy, M. J.; Carcamo, C.; Ordonez, L.; Vasquez, V.; Lopman, B.; Clasen, T.; Gonzales, G. F.; Steenl; , K.; Levy, K.
77	133	Alcohol screening, brief intervention, and referral to treatment conducted by emergency nurses: An impact evaluation	Désy, P. M.; Howard, P. K.; Perhats, C.; Li, S
78	134	A Nutrition Behavior Change Program Moderately Improves Minimum Diet Diversity and Handwashing Behaviors Among Tea Workers in Assam and Tamil Nadu, India	Dhillon, C. N.; Vossenaar, M.; Weiligmann, B.; Sanwal, N.; Djimeu, E. W.; Kneepkens, M.; Mushahary, B.; Stone, G.; Neufeld, L. M.
79	139	Implementation and randomized controlled trial evaluation of universal postnatal nurse home visiting	Dodge, K. A.; Goodman, W. B.; Murphy, R. A.; O'Donnell, K.; Sato, J.; Guptill, S.
80	140	The impact of an insecticide treated bednet campaign on all-cause child mortality: A geospatial impact evaluation from the Democratic Republic of Congo	Dolan, C. B.; BenYishay, A.; Grepin, K. A.; Tanner, J. C.; Kimmel, A. D.; Wheeler, D. C.; McCord, G. C
81	142	An impact evaluation study of a community mobilisation and HIV prevention programme among gay men	Douglas, N.; Warwick, I.; Aggleton, P.; Whitty,
82	143	Impact evaluation of seasonal malaria chemoprevention under routine program implementation: A quasi-experimental study in Burkina Faso	Druetz, T.; Corneau-Tremblay, N.; Millogo, T.; Kou; a, S.; Ly, A.; Bicaba, A.; Haddad, S.
83	144	Intensifying efforts to reduce child malnutrition in India: An evaluation of the Dular program in Jharkhand, India	Dubowitz, T.; Levinson, D.; Peterman, J. N.; Verma, G.; Jacob, S.; Schultink, W.
84	145	Impact evaluation of the free maternal healthcare policy on the risk of neonatal and infant deaths in four sub-Saharan African countries: A quasi-experimental design with propensity score Kernel matching and difference in differences analysis	Dwomoh, D.; Agyabeng, K.; Agbeshie, K.; Incoom, G.; Nortey, P.; Yawson, A.; Bosomprah, S.
85	146	Exposure to family planning messages and contraceptive use among women of reproductive age in sub-Saharan Africa: a cross-sectional program impact evaluation study	Dwomoh, D.; Amuasi, S. A.; Amoah, E. M.; Gborgbortsi, W.; Tetteh, J.
86	148	Training and support to improve ICD coding quality: A controlled before-and-after impact evaluation	Dyers, R.; Ward, G.; du Plooy, S.; Fourie, S.; Evans, J.; Mahomed, H.
87	151	Evaluating research investment and impact at a regional Australian Hospital and Health Service: A programme theory and conceptual framework	Edelman, A.; Brown, A.; Pain, T.; Larkins, S.; Harvey, G.
88	152	Empirical impact evaluation of the WHO Global Code of Practice on the International Recruitment of Health Personnel in Australia, Canada, UK and USA	Edge, J. S.; Hoffman, S. J.
89	160	A Cluster-Randomised Stepped-Wedge Impact Evaluation of a Pragmatic Implementation Process for Improving the Cultural Responsiveness of Non-Aboriginal Alcohol and Other Drug Treatment Services: A Pilot Study	Farnbach, S.; Henderson, A.; Allan, J.; Wallace, R.; Shakeshaft, A.
90	163	An impact evaluation of the Safe Motherhood Program in China	Feng, X. L.; Shi, G.; Wang, Y.; Xu, L.; Luo, H.; Shen, J.; Yin, H.; Guo, Y.
91	164	Impact evaluation of different cash-based intervention modalities on child and maternal nutritional status in Sindh Province, Pakistan, at 6 mo and at 1 y: A cluster randomised controlled trial	Fenn, B.; Colbourn, T.; Dolan, C.; Pietzsch, S.; Sangrasi, M.; Shoham, J.
92	167	An Integrated Enhanced Infant and Young Child Feeding (IYCF) and Micronutrient Powder Intervention Improved Select IYCF Practices among Caregivers of Children Aged 12-23 Months in Eastern Uganda	Ford, N. D.; Ruth, L. J.; Ngalombi, S.; Lubowa, A.; Halati, S.; Ahimbisibwe, M.; Whitehead, R. D.; Mapango, C.; Jefferds, M. E
93	168	Impact evaluation of a healthy lifestyle intervention to reduce cardiovascular disease risk in health centers in San Jose	Fort, M. P.; Murillo, S.; Lopez, E.; Dengo, A. L.; Alvarado-Molina, N.; de Beausset, I.; Castro, M.; Pena, L.; Ramirez-Zea, M.; Martinez, H.;
94	169	Evaluating the Impact of Programmatic Mass Drug Administration for Malaria in Zambia Using Routine Incidence Data	Fraser, M.; Miller, J. M.; Silumbe, K.; Hainsworth, M.; Mudenda, M.; Hamainza, B.; Moonga, H.; Chizema Kawesha, E.; Mercer, L. D.; Bennett, A.; Schneider, K.; Slater, H. C.; Eisele, T. P.; Guinovart, C.
95	170	Impact Evaluation of Training Natural Leaders during a Community-Led Total Sanitation Intervention: A Cluster-Randomized Field Trial in Ghana	Crocker, J.; Abodoo, E.; Asamani, D.; Domapielle, W.; Gyapong, B.; Bartram, J
96	171	Impact of the Health Gym Program on hospital admissions for stroke in the state of Pernambuco, Brazil	da Guarda, F. R.; Rodrigues, B. L. S.; da Silva, R. N.; de Faria, S. J.; Silva, P. B.; da Silva, R. E.; Feitosa, D. K. D.; Anokye, N. K.; Coyte, P. C
97	172	Centralisation of acute stroke services in London: Impact evaluation using two treatment groups	Friebel, R.; Hauck, K.; Aylin, P.
98	174	Identifying and assessing strategies for evaluating the impact of mobile eye health units on health outcomes	Fu, S.; Turner, A.; Tan, I.; Muir, J.
99	178	District-level health system strengthening for universal health coverage evidence from a longitudinal cohort study in rural Madagascar, 2014-2018	Garchitorena, A.; Miller, A. C.; Cordier, L. F.; R; riamanambintsoa, M.; Razanadrakato, H. R.; R; riamihaja, M.; Razafinjato, B.; Finnegan, K. E.; Haruna, J.; Rakotonirina, L.; Rakotozafy, G.; Raharimamonjy, L.; Atwood, S.; Murray, M. B.; Rich, M.; Loyd, T.; Solofomalala, G. D.; Bonds, M. H.
100	179	Has the first implementation phase of the Community Nutrition Project in urban Senegal had an impact?	Gartner, A.; Kameli, Y.; Traissac, P.; Dhur, A.; Delpeuch, F.; Maire, B.
101	180	A school meals program implemented at scale in Ghana increases height-for-age during midchildhood in girls and in children from poor households: A cluster randomized trial	Gelli, A.; Aurino, E.; Folson, G.; Arhinful, D.; Adamba, C.; Osei-Akoto, I.; Masset, E.; Watkins, K.; Fern; es, M.; Drake, L.; Alderman, H.
102	186	Impact evaluation of a youth sexually transmissible infection awareness campaign using routinely collected data sources	Gold, J.; Goller, J.; Hellard, M.; Lim, M. S.; Hocking, J.; Fairley, C. K.; Spelman, T.; McNamee, K.; Clift, P.; Guy, R.
103	189	Effect of a Universal Postpartum Nurse Home Visiting Program on Child Maltreatment and Emergency Medical Care at 5 Years of Age: A Randomized Clinical Trial	Goodman, W. B.; Dodge, K. A.; Bai, Y.; Murphy, R. A.; O'Donnell, K.
104	192	Impact of a seizure disorder disease management program on patient-reported quality of life	Gunter, M. J.; Brixner, D.; Von Worley, A.; Carter, S.; Gregory, C.
105	193	The impact of subsidized private health insurance and health facility upgrades on healthcare utilization and spending in rural Nigeria	Gustafsson-Wright, E.; Popławska, G.; Tanović, Z.; van der Gaag, J.
106	194	Evaluation of the implementation of the Framework Convention on Tobacco Control (FCTC) in Colombia	Guzman-Tordecilla, D. N.; Llorente, B.; Vecino-Ortiz, A. I.
107	197	Impact evaluation of a cognitive behavioral group therapy model in Brazilian sexually abused girls	Habigzang, L. F.; Damásio, B. F.; Koller, S. H.
108	198	Facilitating the professional development role of clinicians: evaluating the impact of the clinician-trainer program	Happell, B.
109	200	Involving Parents in Promoting Healthy Energy Balance-Related Behaviors in Preschoolers: A Mixed Methods Impact and Process Evaluation of SuperFIT	Harms, L. S. E.; Gerards, Smpl; Kremers, S. P. J.; Bessems, Kmhh; van Luijk, C.; Arslan, T.; Mombers, F. M.; Gubbels, J. S.
110	201	A rapid equity focused health impact assessment of a policy implementation plan: An Australian case study and impact evaluation	Harris-Roxas, B. F.; Harris, P. J.; Harris, E.; Kemp, L. A.
111	203	Assessing the Feasibility and Pre-Post Impact Evaluation of the Beta (Test) Version of the BeUpstanding Champion Toolkit in Reducing Workplace Sitting: Pilot Study	Healy, G. N.; Eakin, E. G.; Winkler, E. A.; Hadgraft, N.; Dunstan, D. W.; Gilson, N. D.; Goode, A. D.
112	209	Impact evaluation of the TAMANI project to improve maternal and child health in Tanzania	Hetherington, E.; Harper, S.; Davidson, R.; Festo, C.; Lampkin, N.; Mtenga, S.; Teixeira, C.; Vincent, I.; N; i, A
113	210	Impact of the WHO Framework Convention on Tobacco Control on global cigarette consumption: Quasi-experimental evaluations using interrupted time series analysis and in-sample forecast event modelling	Hoffman, S. J.; Poirier, M. J. P.; Rogers Van Katwyk, S.; Baral, P.; Sritharan, L.
114	212	Do virtual renal clinics improve access to kidney care? A preliminary impact evaluation of a virtual clinic in East London	Hull, S. A.; Rajabzadeh, V.; Thomas, N.; Hoong, S.; Dreyer, G.; Rainey, H.; Ashman, N.
115	213	Just in Reach Pay for Success: Impact Evaluation and Cost Analysis of a Permanent Supportive Housing Program	Hunter, S. B.; Scherling, A.; Cefalu, M.; McBain, R. K.
116	217	Impact evaluation of immunisation service integration to nutrition programmes and paediatric outpatient departments of primary healthcare centres in Rumbek East and Rumbek Centre counties of South Sudan	Idris, I. O.; Obwoya, J. G.; Tapkigen, J.; Lamidi, S. A.; Ochagu, V. A.; Abbas, K.
117	218	Change starts with me: an impact evaluation of a multiprofessional leadership programme to support primary care networks in the South East of England	Jackson, C.; Manley, K.; Vibhuti, M.
118	223	An impact evaluation of the Safe Motherhood Promotion Project in Bangladesh: Evidence from Japanese aid-funded technical cooperation	Kamiya, Y.; Yoshimura, Y.; Islam, M. T.
119	225	Impact evaluation of a community nutrition and livelihood program on child nutrition in rural Bangladesh	Kang, Y.; Prihartono, I.; Hossain, M. I.; Min, S.; Kim, H.; Cho, Y.; Han, S.; Kim, H. S.; Biswas, J. P.
120	227	Extending health insurance to the poor in India: An impact evaluation of Rashtriya Swasthya Bima Yojana on out of pocket spending for healthcare	Karan, A.; Yip, W.; Mahal, A.
121	231	Impact evaluation of a five-day Short Course in Health Promotion: workforce development in action	Keleher, H.; Round, R.; Marshall, B.; Murphy, B.
122	235	Effects of social prescribing pilot project for the elderly in rural area of South Korea during COVID-19 pandemic	Kim, J. E.; Lee, Y. L.; Chung, M. A.; Yoon, H. J.; Shin, D. E.; Choi, J. H.; Lee, S.; Kim, H. K.; Nam, E. W.
123	237	Impact of oral cholera vaccines in cholera-endemic countries: A mathematical modeling study	Kim, J. H.; Mogasale, V.; Burgess, C.; Wierzba, T. F.
124	239	"First aid for scalds" campaign: reaching Sydney's Chinese, Vietnamese, and Arabic speaking communities	King, L.; Thomas, M.; Gatenby, K.; Georgiou, A.; Hua, M.
125	242	Impact evaluation of a Dutch community intervention to improve health-related behaviour in deprived neighbourhoods	Kloek, G. C.; van Lenthe, F. J.; van Nierop, P. W.; Koelen, M. A.; Mackenbach, J. P.
126	244	The effect of ivermectin on geohelminth frequency (i.e. as used in the onchocerciasis control program in Colombia)	Knudson, A.; Ariza, Y.; López, M. C.; Fajardo, O. S.; Reyes, P.; Moncada, L. I.; Duque, S.; Álvarez, C. A.; Nicholls, R. S.
127	249	Impact of Performance-Based Financing on effective coverage for curative child health services in Burkina Faso: Evidence from a quasi-experimental design	Koulidiati, J. L.; De Allegri, M.; Lohmann, J.; Hillebrecht, M.; Kiendrebeogo, J. A.; Hamadou, S.; Hien, H.; Robyn, P. J.; Brenner, S.
128	254	Integrating nutrition into health systems at community level: Impact evaluation of the community-based maternal and neonatal health and nutrition projects in Ethiopia, Kenya, and Senegal	Kung'u, J. K.; Pendame, R.; Ndiaye, M. B.; Gerbaba, M.; Ochola, S.; Faye, A.; Basnet, S.; Frongillo, E. A.; Wuehler, S.; De-Regil, L. M.
129	256	Impact evaluation of free delivery care on maternal health service utilisation and neonatal health in Nepal	Lamichhane, P.; Sharma, A.; Mahal, A.
130	257	Technology-Enabled Solutions for Australian Mental Health Services Reform: Impact Evaluation	LaMonica, H. M.; Milton, A.; Braunstein, K.; Rowe, S. C.; Ottavio, A.; Jackson, T.; Easton, M. A.; Hambleton, A.; Hickie, I. B.; Davenport, T. A
131	259	The impact evaluation of a nursing intervention in the prevention and treatment of pressure ulcers	Larrea-Leoz, B.; Vázquez-Calatayud, M.; Labiano-Turrillas, J.
132	262	An innovative approach to the dismantlement of a forensic psychiatric hospital in italy: A ten-year impact evaluation	Leone, L.; Giunta, G.; Motta, G.; Cavallaro, G.; Martinez, L.; Righetti, A.
133	264	Impact of continuing medical education for primary healthcare providers in Malaysia on diabetes knowledge, attitudes, skills and clinical practices	Lim, S. C.; Mustapha, F. I.; Aagaard-Hansen, J.; Calopietro, M.; Aris, T.; Bjerre-Christensen, U.
134	265	India's Janani Suraksha Yojana, a conditional cash transfer programme to increase births in health facilities: an impact evaluation	Lim, S. S.; D; ona, L.; Hoisington, J. A.; James, S. L.; Hogan, M. C.; Gakidou, E.
135	268	Towards universal health coverage: An evaluation of Rwanda Mutuelles in its first eight years	Lu, C.; Chin, B.; Lew; owski, J. L.; Basinga, P.; Hirschhorn, L. R.; Hill, K.; Murray, M.; Binagwaho, A.
136	270	Assessment of the impact of educational intervention in pharmaceutical care and clinical pharmacy	Lucchetta, R. C.; Veiga Capela, M.; Dos Santos, J. L.; De Carvalho Mastroianni, P.
137	273	Mobilising a rural community to lose weight: impact evaluation of the WellingTonne Challenge	Lyle, D.; Hobba, J.; Lloyd, K.; Bennett, D.; George, T.; Giddings, N.; Griffin, N.; Chew, P. C.; Harris, M.; Heading, G.
138	275	Impact of an integrated adolescent reproductive health program in Brazil	Magnani, R. J.; Gaffikin, L.; de Aquino, E. M.; Seiber, E. E.; Almeida, M. C.; Lipovsek, V
139	280	Improving health-related quality of life among people living with HIV: Results from an impact evaluation of a food assistance program in Uganda	Maluccio, J. A.; Palermo, T.; Kadiyala, S.; Rawat, R.
140	281	Web-based oral health promotion program for older adults: Development and preliminary evaluation	Marino, R. J.; Marwaha, P.; Barrow, S. Y.
141	286	Process and impact evaluation of the greater christchurch urban development strategy health impact assessment	Mathias, K. R.; Harris-Roxas, B.
142	288	The effectiveness of community-based rehabilitation programmes: an impact evaluation of a quasi-randomised trial	Mauro, V.; Biggeri, M.; Deepak, S.; Trani, J. F.
143	291	Hydration education: developing, piloting and evaluating a hydration education package for general practitioners	McCotter, L.; Douglas, P.; Laur, C.; G; y, J.; Fitzpatrick, L.; Rajput-Ray, M.; Ray, S
144	298	An evaluation of nutrition, culinary, and production interventions using African indigenous vegetables on nutrition security among smallholder farmers in Western Kenya	Merchant, E. V.; Odendo, M.; Maiyo, N.; Govindasamy, R.; Morin, X. K.; Simon, J. E.; Hoffman, D. J.
145	300	Awareness, value and use of the Australian living guidelines for the clinical care of people with COVID-19: an impact evaluation	Millard, T.; Elliott, J. H.; Green, S.; Tendal, B.; Vogel, J. P.; Norris, S.; Tate, R.; Turner, T
146	302	Changes in complementary feeding practices and nutrition status in returnee children aged 6-23 months in northern Uganda	Mokori, A.; Hendriks, S. L.; Oriskushaba, P.; Oelofse, A.
147	305	Exogenous factors matter when interpreting the results of an impact evaluation: a case study of rainfall and child health programme intervention in Rwanda	Mukabutera, A.; Thomson, D. R.; Hedt-Gauthier, B. L.; Atwood, S.; Basinga, P.; Nyirazinyoye, L.; Savage, K. P.; Habimana, M.; Murray, M.
148	307	Integrated approach to malaria prevention at household level in rural communities in wakiso district, uganda: Impact evaluation of a pilot project	Musoke, D.; Karani, G.; Morris, K.; Ndejjo, R.; Atusingwize, E.; Guwatudde, D.; Musoke, M. B.
149	309	Exploratory study estimating the impact of performance-based financing (PBF) on quality of care and on the contextual factors mediating the effectiveness of PBF in improving quality of care in Zimbabwe	Mutasa, R. U.; Baird, S.; Takavarasha, F.; Markus, A.; Friedman, J.; Zeng, W.
150	311	Financial protection and coping strategies in rural Uganda: an impact evaluation of community-based zero-interest healthcare loans	Nannini, M.; Biggeri, M.; Putoto, G.
151	316	Program impact evaluation using a matching method with panel data	Nguyen, V. C.
152	317	Evaluation of the impact of the mother and infant health project in Ukraine	Nizalova, O. Y.; Vyshnya, M.
153	319	Impact evaluation of national health insurance toward access hospital inpatient care in indonesia	Nugraheni, W. P.; Hidayat, B.; Nadjib, M.; Pambudi, E. S.; Kosen, S.; Trih; ini, I.; Thabrany, H.
154	322	The effect of health financing reforms on incidence and management of childhood infections in Ghana: a matching difference in differences impact evaluation	Odjidja, E. N.; Ansah-Akrofi, R.; Iradukunda, A.; Kwanin, C.; Saha, M.
155	323	Culturally Responsive Health Promotion to Address Health Disparities in African American Men: A Program Impact Evaluation	Okoro, O. N.; Nelson, C. S.; Witherspoon, S. P.; Witherspoon, S. F.; Simmons, G. E.
156	328	Impact evaluation of a social protection programme paired with fee waivers on enrolment in Ghana's National Health Insurance Scheme	Palermo, T. M.; Valli, E.; Ángeles-Tagliaferro, G.; De Milliano, M.; Adamba, C.; Spadafora, T. R.; Barrington, C.
157	329	Differentiated HIV care in South Africa: the effect of fast-track treatment initiation counselling on ART initiation and viral suppression as partial results of an impact evaluation on the impact of a package of services to improve HIV treatment adherence	Pascoe, S. J.; Fox, M. P.; Huber, A. N.; Murphy, J.; Phokojoe, M.; Gorgens, M.; Rosen, S.; Wilson, D.; Pillay, Y.; Fraser-Hurt, N.
158	330	Impact evaluation of “Have Fun — Be Healthy” program: A community based health promotion intervention to prevent childhood obesity	Pathirana, T.; Stoneman, R.; Lamont, A.; Harris, N.; Lee, P
159	335	The impact of prevention and control of infectious disease law on diarrhoea control: a 5-year evaluation in multiple provinces in Vietnam	Phung, D.; Tran, P. D.; Nguyen, L. H.; Do, C. M.; Rutherford, S.; Chu, C.
160	338	Impact evaluation of a community engagement intervention in improving childhood immunization coverage: a cluster randomized controlled trial in Assam, India	Pramanik, S.; Ghosh, A.; N; a, R. B.; de Rouw, M.; Forth, P.; Albert, S.
161	348	The effect of a performance-based financing program on HIV and maternal/child health services in Mozambique-an impact evaluation	Rajkotia, Y.; Zang, O.; Nguimkeu, P.; Gergen, J.; Djurovic, I.; Vaz, P.; Mbofana, F.; Jobarteh, K.
162	350	Transactional sex among adolescent girls and young women enrolled in a cash plus intervention in rural Tanzania: a mixed-methods study	Ranganathan, M.; Quinones, S.; Palermo, T.; Gilbert, U.; Kajula, L.
163	351	Quantitative Methods Used to Evaluate Impact of Combination HIV Prevention Intervention: A Methodological Systematic Review	Ravalihasy, A.; Ante-Testard, P. A.; Kardas-Sloma, L.; Yazdanpanah, Y.; De Allegri, M.; Ridde, V.;
164	352	Reproductive health services in Malawi: An evaluation of a quality improvement intervention	Rawlins, B. J.; Kim, Y. M.; Rozario, A. M.; Bazant, E.; Rashidi, T.; B; azi, S. N.; Kachale, F.; Sanghvi, H.; Noh, J. W.;
165	355	The symbolic violence of ‘outbreak’: A mixed methods, quasi-experimental impact evaluation of social protection on Ebola survivor wellbeing	Richardson, E. T.; Kelly, J. D.; Sesay, O.; Drasher, M. D.; Desai, I. K.; Frankfurter, R.; Farmer, P. E.; Barrie, M. B.;
166	357	Health promotion impact evaluation: 'Healthy Messages Calendar (te maramataka korero hauora)'.	Robertson, H. R.; Neville, S.;
167	358	Evaluating the impact of community-based health interventions: Evidence from Brazil's Family Health Program	Rocha, R.; Soares, R. R.
168	361	Monitoring and evaluation design of Malawi's Right Foods at the Right Time nutrition program	Ruel-Bergeron, J. C.; Hurley, K. M.; Kang, Y.; Aburto, N.; Farhikhtah, A.; Dinucci, A.; Molinas, L.; Lee Shu Fune, W.; Mitra, M.; Phuka, J.; Klemm, R.; West, K.; Christian, P.;
169	363	Impact Evaluation of a Policy Intervention for HIV Prevention in Washington, DC	Ruiz, M. S.; O’Rourke, A.; Allen, S. T.;
170	366	Impact of six years community directed treatment with ivermectin in the Control of Onchocerciasis, western Ethiopia	Samuel, A.; Belay, T.; Yehalaw, D.; Taha, M.; Zemene, E.; Zeynudin, A.;
171	367	Impact Evaluation of An Interdisciplinary Educational Intervention to Health Professionals for the Treatment of Mild to Moderate Child Malnutrition in Mexico: A Difference-in-Differences Analysis	Sanchez-Encalada, S.; Talavera-Torres, M. M.; Villa-Romero, A. R.; Agudelo-Botero, M.; Wong-Chew, R. M.;
172	370	An impact evaluation of a rural youth drug education program	Sarvela, P. D.; McClendon, E. J.
173	375	Mental health strategy and impact evaluation in Qatar	Sharkey, T.;
174	376	Impact Evaluation of Domains of Learning on Universal Work Precautions (UWP) Amongst Nursing Staff in a Tertiary Care Hospital, Western India	Sharma, R.; Kumar, P.; Patel, B.; Gajjar, S
175	377	Measuring What Works: An Impact Evaluation of Women's Groups on Maternal Health Uptake in Rural Nepal	Sharma, S.; Teijlingen, Ev; Belizán, J. M.; Hundley, V.; Simkhada, P.; Sicuri, E.
176	379	Community, facility and individual level impact of integrating mental health screening and treatment into the primary healthcare system in Sehore district, Madhya Pradesh, India	Shidhaye, R.; Baron, E.; Murhar, V.; Rathod, S.; Khan, A.; Singh, A.; Shrivastava, S.; Muke, S.; Shrivastava, R.; Lund, C.; Patel, V.;
177	381	Can a quality improvement project impact maternal and child health outcomes at scale in northern Ghana?	Singh, K.; Brodish, P.; Speizer, I.; Barker, P.; Amenga-Etego, I.; Dasoberi, I.; Kanyoke, E.; Boadu, E. A.; Yabang, E.; Sodzi-Tettey, S.;
178	382	Impact evaluation of a quality improvement intervention on maternal and child health outcomes in Northern Ghana: early assessment of a national scale-up project	Singh, K.; Speizer, I.; H; a, S.; Boadu, R. O.; Atinbire, S.; Barker, P. M.; Twum-Danso, N. A.;
179	384	Impact evaluation of an HIV screen educational advertisement	Sixsmith, J.; Kelleher, C. C.; Crangle, E.;
180	385	The effect of performance-based financing on illness, care-seeking and treatment among children: an impact evaluation in Rwanda	Skiles, M. P.; Curtis, S. L.; Basinga, P.; Angeles, G.; Thirumurthy, H.;
181	387	The Vave campaign: impact evaluation of a cancer awareness raising multi-media campaign in Samoa	Sofija, E.; Harris, N.; Cuesta-Bri; , B.; Spratling, T.; Burich, S.;
182	388	Building capacity in mental health care in low- and middle-income countries by training primary care physicians using the mhGAP: a randomized controlled trial	Spagnolo, J.; Champagne, F.; Leduc, N.; Rivard, M.; Melki, W.; Piat, M.; Laporta, M.; Guesmi, I.; Bram, N.; Charfi, F.;
183	389	Impact evaluation of scripted lesson plans for HIV-related content in a life orientation curriculum: results from two provinces in South Africa	Speizer, I. S.; M; al, M.; Xiong, K.; Makina, N.; Hattori, A.; Durno, D.;
184	391	Evaluation of a primary school drug drama project: Methodological issues and key findings	Starkey, F.; Orme, J.;
185	392	Cash, COVID-19 and aid cuts: a mixed-method impact evaluation among South Sudanese refugees registered in Kiryandongo settlement, Uganda	Stein, D.; Bergemann, R.; Lanthorn, H.; Kimani, E.; Nshakira-Rukundo, E.; Li, Y.;
186	398	Impact evaluation of the routine hepatitis B vaccination program of infants in China	Sun, M.; Li, C.; Wu, D.; Li, P.; Lu, J.; Wang, Y.; Chang, F.; Li, X.; Hao, M.;
187	401	Empirically evaluating the WHO global code of practice on the international recruitment of health personnel's impact on four high-income countries four years after adoption	Tam, V.; Edge, J. S.; Hoffman, S. J.;
188	402	Process and impact evaluation of a legal assistance and health care community partnership	Teufel, J. A.; Brown, S. L.; Thorne, W.; Goffinet, D. M.; Clemons, L.;
189	403	Economic evaluation of supported-employment inspired program for pupils with intellectual disabilities	Tholén, S. L.; Hultkrantz, L.; Persson, M.;
190	404	Does abolishing user fees for family planning increase contraception use? An impact evaluation of the national policy in Burkina Faso	Tiendrebeogo, C. O.; Joseph, V.; Bicaba, F.; Bila, A.; Bicaba, A.; Druetz, T.;
191	405	Bridging the gap between efficacy trials and model-based impact evaluation for new tuberculosis vaccines	Tovar, M.; Arregui, S.; Marinova, D.; Martin, C.; Sanz, J.; Moreno, Y.;
192	408	Evaluation of the impact of an intervention on the communication skills of first-year pediatric residents	Urtasun, M.; Labanca, V. D.; González Pannia, P.; De Rochebouët, L.; Chiappino, R.; Ferrero, F. C.; Ossorio, M. F.; Torres, F. A.;
193	409	Impact evaluation of a community-based intervention for prevention of cardiovascular diseases in the slums of Nairobi: The SCALE-UP study	van de Vijver, S.; Oti, S. O.; Gomez, G. B.; Agyemang, C.; Egondi, T.; van Charante, E. M.; Brewster, L. M.; Hankins, C.; Tanovic, Z.; Ezeh, A.; Kyobutungi, C.; Stronks, K.;
194	412	Patient involvement in cardiovascular research: a qualitative impact evaluation	Vroonl; , E.; Schalkers, I.; Bloemkolk, D.; Dedding, C.;
195	414	Extending health insurance to the rural population: An impact evaluation of China's new cooperative medical scheme	Wagstaff, A.; Lindelow, M.; Jun, G.; Ling, X.; Juncheng, Q.;
196	415	Impact Evaluation of PRONTO Mexico: A Simulation-Based Program in Obstetric and Neonatal Emergencies and Team Training	Walker, D. M.; Cohen, S. R.; Fritz, J.; Olvera-García, M.; Zelek, S. T.; Fahey, J. O.; Romero-Martínez, M.; Montoya-Rodríguez, A.; Lamadrid-Figueroa, H.;
197	420	Health promoting community radio in rural Bali: an impact evaluation	Waters, D.; James, R.; Darby, J.;
198	423	Interval follow up of a 4-day pilot program to implement the WHO surgical safety checklist at a Congolese hospital	White, M. C.; Peterschmidt, J.; Callahan, J.; Fitzgerald, J. E.; Close, K. L.;
199	429	Evaluation of a school screening programme for young people from refugee backgrounds	Woodl; , L.; Kang, M.; Elliot, C.; Perry, A.; Eagar, S.; Zwi, K.;
200	430	Malaria control along China-Myanmar Border during 2007-2013: An integrated impact evaluation	Xu, J. W.; Li, Y.; Yang, H. L.; Zhang, J.; Zhang, Z. X.; Yang, Y. M.; Zhou, H. N.; Havumaki, J.; Li, H. X.; Liu, H.; Zhou, H.; Xie, X. Y.; Dong, J. X.; Zhang, Y.; Sun, X. Y.; Li, B.; Li, J. Y.; Tian, Y. H.; Wang, P. Y.; Li, B. F.;
201	432	Impact evaluation of nurse staffing policy reform in Korea: A quasi-experimental study	Yi, J.; Kim, J.;
202	434	Methodological considerations for use of routine health information system data to evaluate malaria program impact in an era of declining malaria transmission	Ashton, R. A.; Bennett, A.; Yukich, J.; Bhattarai, A.; Keating, J.; Eisele, T. P.
203	436	Methods for Evaluating Environmental Health Impacts at Different Stages of the Policy Process in Cities	Benavides, J.; Rowl; , S. T.; Shearston, J. A.; Nunez, Y.; Jack, D. W.; Kioumourtzoglou, M. A.
204	437	Interventions for improving executive functions in children with foetal alcohol spectrum disorder (FASD): A systematic review	Betts, J. L.; Eggins, E.; Ch; ler-Mather, N.; Shelton, D.; Till, H.; Harnett, P.; Dawe, S.
205	438	Does payment for performance increase performance inequalities across health providers? A case study of Tanzania	Binyaruka, P.; Robberstad, B.; Torsvik, G.; Borghi, J
206	439	Effects of a multimedia campaign on HIV self-testing and PrEP outcomes among young people in South Africa: a mixed-methods impact evaluation of MTV Shuga Down South'	Birdthistle, I.; Mulwa, S.; Sarrassat, S.; Baker, V.; Khanyile, D.; O'Donnell, D.; Cawood, C.; Cousens, S.
207	447	Design of an impact evaluation using a mixed methods model - an explanatory assessment of the effects of results-based financing mechanisms on maternal healthcare services in Malawi	Brenner, S.; Muula, A. S.; Robyn, P. J.; Barnighausen, T.; Sarker, M.; Mathanga, D. P.; Bossert, T.; De Allegri, M.
208	453	"It Doesn't Freak Us Out the Way It Used to": An Evaluation of the Domestic Violence Enhanced Home Visitation Program to Inform Practice and Policy Screening for IPV	Burnett, C.; Crowder, J.; Bacchus, L. J.; Schminkey, D.; Bullock, L.; Sharps, P.; Campbell, J.
209	454	Evaluating the impact of Zimbabwe's prevention of mother-to-child HIV transmission program: Population-level estimates of HIV-free infant survival pre-option A	Buzdugan, R.; McCoy, S. I.; Watadzaushe, C.; Dufour, M. S. K.; Petersen, M.; Dirawo, J.; Mushavi, A.; Mujuru, H. A.; Mahomva, A.; Musar; ega, R.; Hakobyan, A.; Mugurungi, O.; Cowan, F. M.; Padian, N. S
210	455	Mixed-method evaluation of a community-wide physical activity program in Launceston, Australia	Byrne, L.; Ogden, K.; Lee, S.; Ahuja, K.; Watson, G.; Bauman, A.; Fell, J.
211	457	Evaluation and Forecasting Analysis of the Association of Conditional Cash Transfer with Child Mortality in Latin America, 2000-2030	Cavalcanti, D. M.; Ordoñez, J. A.; Aransiola, T.; Almeida, C.; Perdomo Díaz, J. F.; Zuluaga Mayorga, D.; Zamudio Sosa, A.; Tasca, R.; Campello, T.; De Souza, L. E.; Hessel, P.; Chivardi, C.; Moncayo, A. L.; Rasella, D.
212	462	Impact of the Pilot Volume-Based Drug Purchasing Policy in China: Interrupted Time-Series Analysis with Controls	Chen, Y.; Ji, X.; Xiao, H.; Unger, J. M.; Cai, Y.; Mao, Z.; Yeung, K.
213	476	Health Promotion Programs Can Mitigate Public Spending on Hospitalizations for Stroke: An Econometric Analysis of the Health Gym Program in the State of Pernambuco, Brazil	da Guarda, F. R. B.
214	477	A case-control study of the impact of improved sanitation on diarrhoea morbidity in Lesotho	Daniels, D. L.; Cousens, S. N.; Makoae, L. N.; Feachem, R. G.
215	480	Predictors and consequences of "Phubbing" among adolescents and youth in India: An impact evaluation study	Davey, S.; Davey, A.; Raghav, S. K.; Singh, J. V.; Singh, N.; Blachnio, A.; Przepiórkaa, A.
216	481	The impact of cash and health insurance on child nutrition during the first 1000 days: Evidence from Ghana	de Groot, R.; Yablonski, J.; Valli, E.; Ghana, Leap Evaluation Team
217	482	Experience with complementary feeding in the FONCODES Project	De Romania, G. L.
218	483	Trend change estimation for interrupted time series with heteroscedastic and autocorrelated errors: application in syphilis occurrences in Brazil	de Souza, E. M.; Sodre, D.; Noma, I. H. Y.; Tanoshi, C. A.; Pedroso, R. B.
219	492	Impact evaluation of Swiss Medical Board reports on routine care in Switzerland: a case study of PSA screening and treatment for rupture of anterior cruciate ligament	Eichler, K.; Hess, S.; Riguzzi, M.; Can, U.; Brugger, U.
220	495	Performance-based financing in the context of selective free health-care: An evaluation of its effects on the use of primary health-care services in Burundi using routine data	Falisse, J. B.; Ndayishimiye, J.; Kamenyero, V.; Bossuyt, M.
221	496	The Roll-out of Child-friendly Fixed-dose Combination TB Formulations in High-TB-Burden Countries: A case study of STEP-TB	Faust, L.; Abdi, K.; Davis, K.; He, C.; Mehrotra, C.; Stibolt, E.
222	499	DREAMS impact on HIV status knowledge and sexual risk among cohorts of young women in Kenya and South Africa	Floyd, S.; Mulwa, S.; Magut, F.; Gourlay, A.; Mthiyane, N.; Kamire, V.; Osindo, J.; Otieno, M.; Chimbindi, N.; Ziraba, A.; Phillips-Howard, P.; Kwaro, D.; Shahmanesh, M.; Birdthistle, I.
223	503	Process and impact evaluation of a community gender equality intervention with young men in Rajasthan, India	Freudberg, H.; Contractor, S.; Das, A.; Kemp, C. G.; Nevin, P. E.; Phadiyal, A.; Lal, J.; Rao, D
224	506	Health insurance for the poor: Impact on catastrophic and out-of-pocket health expenditures in Mexico	Galárraga, O.; Sosa-Rubí, S. G.; Salinas-Rodríguez, A.; Sesma-Vázquez, S.
225	507	Resilience to Food Insecurity: Theory and Empirical Evidence from International Food Assistance in Malawi	Galarza, M. X. L
226	510	Lean-Season Food Transfers Affect Children's Diets and Household Food Security: Evidence from a Quasi-Experiment in Malawi	Gelli, A.; Aberman, N. L.; Margolies, A.; Santacroce, M.; Baulch, B.; Chirwa, E.
227	516	An impact evaluation of medical insurance for poor in Georgia: preliminary results and policy implications	Gotsadze, G.; Zoidze, A.; Rukhadze, N.; Shengelia, N.; Chkhaidze, N
228	517	Evaluating the impact of contracting out basic health care services in the state of São Paulo, Brazil	Greve, J.; Coelho, V. S. R. P.
229	518	Impact evaluation of a pilot web-based intervention to increase physical activity	Grim, M.; Hortz, B.; Petosa, R.
230	525	Attitude change amongst nursing students towards Australian aborigines	Hayes, L.; Quine, S.; Bush, J.
231	526	The MEMA kwa Vijana project: design of a community randomised trial of an innovative adolescent sexual health intervention in rural Tanzania	Hayes, R. J.; Changalucha, J.; Ross, D. A.; Gavyole, A.; Todd, J.; Obasi, A. I.; Plummer, M. L.; Wight, D.; Mabey, D. C.; Grosskurth, H.
232	528	Preventing unnecessary referrals into specialist mental health services: an interrupted time-series evaluation of a new primary care-linked mental health service	Healey, A.; Melaugh, A.; Demetriou, L.; Power, T.; Sevdalis, N.; Pritchard, M.; Goulding, L.
233	537	The impact of the AO Foundation on fracture care: An evaluation of 60 years AO Foundation	Joeris, A.; Hoglinger, M.; Meier, F.; Knofler, F.; Scholz, S.; Brugger, U.; Denk, E.; Gutzwiller, F.; Prein, J.; Renner, N.; Eichler, K.
234	538	Estimation of maternal and child mortality one year after user-fee elimination: an impact evaluation and modelling study in Burkina Faso	Johri, M.; Ridde, V.; Heinmuller, R.; Haddad, S.
235	545	Impact of antenatal care visits on childhood immunization: A propensity score-matched analysis using nationally representative survey	Krishnamoorthy, Y.; Rehman, T.
236	551	Can performance-based financing help reaching the poor with maternal and child health services? The experience of rural Rwanda	Lannes, L.; Meessen, B.; Soucat, A.; Basinga, P.
237	553	Program Impact Pathway Analysis Reveals Implementation Challenges that Limited the Incentive Value of Conditional Cash Transfers Aimed at Improving Maternal and Child Health Care Use in Mali	Le Port, A.; Zongrone, A.; Savy, M.; Fortin, S.; Kameli, Y.; Sessou, E.; Diatta, A. D.; Koulidiati, J. L.; Kodjo, N. E.; Kamayera, F.; Mahamadou, T.; Martin-Prevel, Y.; Ruel, M. T.
238	557	New Cuban pneumococcal vaccine, from available scientific evidence to the strategy of clinical and impact evaluation	Linares-Pérez, N.; Toledo-Romaní, M. E.; Casanova González, M. F.; Paredes Moreno, B.; Váldes Balbín, Y.; Santana Mederos, D.; García Rivera, D.; Toraño Peraza, G.; Dotres Martínez, C.; Puga Gómez, R.; Verez-Bencomo, V.
239	560	Impact evaluation of a community-based intervention to reduce risky sexual behaviour among female sex workers in Shanghai, China	Liu, J.; Calzavara, L.; Mendelsohn, J. B.; O'Leary, A.; Kang, L.; Pan, Q.; Myers, T.; Ren, J.; Cha, Y.; Shi, G.; Liu, X.; Tian, X.; Fan, H.; Ni, Y.; Remis, R. S.
240	561	No impact of performance-based financing on the availability of essential medicines in Burkina Faso: A mixed-methods study	Lohmann, J.; Brenner, S.; Koulidiati, J. L.; Somda, S. M. A.; Robyn, P. J.; De Allegri, M
241	565	Did contracting effect the use of primary health care units in Pakistan?	Malik, M. A.; Van de Poel, E.; Van Doorslaer, E
242	566	Assessing the Impact of Food Assistance on Stigma Among People Living with HIV in Uganda Using the HIV/AIDS Stigma Instrument-PLWA (HASI-P)	Maluccio, J. A.; Wu, F.; Rokon, R. B.; Rawat, R.; Kadiyala, S
243	567	The impact of supply reduction through Alcohol Management Plans on serious injury in remote indigenous communities in remote Australia: A ten-year analysis using data from the Royal Flying Doctor Service	Margolis, S. A.; Ypinazar, V. A.; Muller, R.
244	568	Controlled impact evaluation of a birth registration intervention, Burkina Faso	Martelli, E.; Castiglioni, M.; Dalla-Zuanna, G.; Emberti Gialloreti, L.; Guiebre, C.; Medah Dabiret, H.; Gulotta, A.; Silvestrini, A.; Di Domenicantonio, F.; Gianturco, P.; Marazzi, M. C.
245	575	Evaluation of the impacts of a phone warning and advising system for individuals vulnerable to smog. Evidence from a randomized controlled trial study in canada	Mehiriz, K.; Gosselin, P.
246	581	From Model to Case: Implementation, Follow-Up, and Evaluation of a Permanent School Prevention Program	Mille, C.; Juarez, A.; Jimenez, A.
247	583	Evaluation of the breaking the cycle demonstration project: Jacksonville, FL and Tacoma, WA	Mitchell, O.; Harrell, A
248	584	Effect of a large-scale social franchising and telemedicine program on childhood diarrhea and pneumonia outcomes in India	Mohanan, M.; Babiarz, K. S.; Goldhaber-Fiebert, J. D.; Miller, G.; Vera-Hernández, M
249	585	An impact evaluation of a federal mine safety training regulation on injury rates among US stone, sand, and gravel mine workers: an interrupted time-series analysis	Monforton, C.; Windsor, R.
250	589	A longitudinal controlled signage intervention to increase stair use at university buildings: Process and impact evaluation using RE-AIM framework	Muttaqien, Z.; Wasityastuti, W.; Sofyana, M.; Agustiningsih, D.; Wibowo, R. A.
251	595	Ready. Set. ACTION!' A theater-based obesity prevention program for children: A feasibility study	Neumark-Sztainer, D.; Haines, J.; Robinson-O'Brien, R.; Hannan, P. J.; Robins, M.; Morris, B.; Petrich, C. A.
252	596	Implementation and evaluation of a health-promotion strategy for control of Taenia solium infections in northern Tanzania	Ngowi, H. A.; Mlangwa, J. E. D.; Mlozi, M. R. S.; Tolma, E. L.; Kassuku, A. A.; Carabin, H.; Willingham Iii, A. L.
253	599	A statewide nurse training program for a hospital based infant abusive head trauma prevention program	Nocera, M.; Shanahan, M.; Murphy, R. A.; Sullivan, K. M.; Barr, M.; Price, J.; Zolotor, A.
254	601	COEUR EN SANTE ST-HENRI - A HEART HEALTH PROMOTION PROGRAM IN MONTREAL, CANADA - DESIGN AND METHODS FOR EVALUATION	Oloughlin, J.; Paradis, G.; Kishchuk, N.; Graydonald, K.; Renaud, L.; Fines, P.; Barnett, T.
255	603	Development of a family physician impact assessment tool in the district health system of the Western Cape Province, South Africa	Pasio, K. S.; Mash, R.; Naledi, T.
256	604	Insights From the Health Profession Opportunity Grant Program's Three-Armed, Multi-Site Experiment for Policy Learning and Evaluation Practice	Peck, L. R.; Bruck, H.; Constance, N.;
257	605	Process evaluation of a social franchising model to improve maternal health: evidence from a multi-methods study in Uttar Pradesh, India	Penn-Kekana, L.; Powell-Jackson, T.; Haemmerli, M.; Dutt, V.; Lange, I. L.; Mahapatra, A.; Sharma, G.; Singh, K.; Singh, S.; Shukla, V.; Goodman, C.
258	610	Impacts of helmet law on the changes in potential years of life lost due to traffic injury: a multiple-province evaluation in Vietnam	Phung, D.; Nguyen, H.; Chu, C. D.; Sadler, R.; Luong, A. M.; Nguyen, H. T.; Pham, T. C.; Huang, C. R
259	616	Modeling and testing maternal and newborn care mHealth interventions: a pilot impact evaluation and follow-up qualitative study in Guatemala	Prieto, J. T.; Zuleta, C.; Rodriguez, J. T.
260	620	Physical Activity and Social Behaviors of Urban Children in Green Playgrounds	Raney, M. A.; Hendry, C. F.; Yee, S. A.
261	625	Impact Evaluation of an SMS Campaign to Promote Household Chlorination in Rural Haiti	Ritter, M.; Camille, E.; Velcine, C.; Guillaume, R. K.; Casimir, J. M.; Lantagne, D. S.
262	628	X-ray screening seems to reduce gastric cancer mortality by half in a community-controlled trial in Costa Rica	Rosero-Bixby, L.; Sierra, R.
263	629	A framework for evaluating the impact of the United Nations fellowship programmes	Rotem, A.; Zinovieff, M. A.; Goubarev, A.
264	632	IMPLEMENTATION OF A COMPUTERIZED DECISION SUPPORT SYSTEM FOR COMPUTED TOMOGRAPHY SCAN REQUESTS FOR NONTRAUMATIC HEADACHE IN THE EMERGENCY DEPARTMENT	Royuela, A.; Abad, C.; Vicente, A.; Muriel, A.; Romera, R.; Fern; ez-Felix, B. M.; Corres, J.; Bustos, P. F.; Ortega, A.; Heras-Mosteiro, J.; Latorre, R. G.; Zamora, J.
265	636	Enhancing Orientation and Mobility Skills in Learners who are Blind through Video gaming	Sánchez, J.; Espinoza, M.; de Borba Campos, M.; Merabet, L. B
266	637	Tailoring Process and Impact Evaluation of a "cash-Plus" Program: The Value of Using a Participatory Program Impact Pathway Analysis	Savy, M.; Briaux, J.; Seye, M.; Douti, M. P.; Perrotin, G.; Martin-Prevel, Y.
267	638	Impact of a food voucher program in alleviating household food insecurity in two cities in Senegal during a food price crisis	Savy, M.; Fortin, S.; Kameli, Y.; Renault, S.; Couderc, C.; Gamli, A.; Amouzou, K.; Perenze, M. L.; Martin-Prevel, Y.
268	643	Facility-level characteristics associated with family planning and child immunization services integration in urban areas of Nigeria: a longitudinal analysis	Sheahan, K. L.; Speizer, I. S.; Orgill-Meyer, J.; Curtis, S.; Weinberger, M.; Paul, J.; Bennett, A. V.
269	645	Empirical Analysis of Evidence-Based Policymaking in R&D Programmes	Shim, H.; Shin, K.
270	646	Randomised controlled trial of an educational strategy to increase school-based adolescent hepatitis B vaccination	Skinner, S. R.; Imberger, A.; Nolan, T.; Lester, R.; Glover, S.; Bowes, G
271	648	Impact of a Novel, Low-Cost and Sustainable Health Education Program on the Knowledge, Attitudes, and Practices Related to Intestinal Schistosomiasis in School Children in a Hard-to-Reach District of Madagascar	Spencer, S. A.; Andriamasy, E. H.; Linder, C.; Penney, J. M. S.; Henstridge-Blows, J.; Russell, H. J.; Hyde, K.; Sheehy, C.; Young, I. L.; Sjoflot, B.; Rakotomampianina, D. A. L.; N; imbiniaina, A. M.; Raderalazasoa, G. U.; Ranaivoson, T. N.; Andrianiaina, A.; Michele, R. S. M.; Rohe, Z. A.; Bustinduy, A. L.; Stothard, J. R.; Cruickshank, S. M.; Edosoa, G. T.; Rahetilahy, A. M.
272	651	Evaluating a research capacity strengthening program for Aboriginal community-controlled health organisations	Stajic, J.; Harfield, S.; Brown, A.; Dawson, A.; Davy, C.; Aromataris, E.; Braunack-Mayer, A
273	653	Food and nutrition security impacts of Moringa: Evidence from Southern Ethiopia	Tafesse, A.; Goshu, D.; Gelaw, F.; Ademe, A.
274	658	The impact of a package of behaviour change interventions on breastfeeding practices in East Java Province, Indonesia	Titaley, C. R.; Dibley, M. J.; Ariawan, I.; Mu'asyaroh, A.; Paramashanti, B. A.; Alam, A.; Damayanti, R.; Do, T. T.; Ferguson, E.; Htet, M. K.; Li, M.; Sutrisna, A.; Fahmida, U.
275	660	The impact of a community based rehabilitation program in Afghanistan: a longitudinal analysis using propensity score matching and difference in difference analysis	Trani, J. F.; Vasquez-Escallon, J.; Bakhshi, P.
276	662	Impact evaluation of welfare actions over a community in Colombia, using a data correlated model	Valencia, M. C.; Salazar, J. C. U.
277	671	A comparative impact evaluation of two human resource models for community-based active tuberculosis case finding in Ho Chi Minh City, Viet Nam	Vo, L. N. Q.; Forse, R. J.; Codlin, A. J.; Vu, T. N.; Le, G. T.; Do, G. C.; Truong, V. V.; Dang, H. M.; Nguyen, L. H.; Nguyen, H. B.; Nguyen, N. V.; Levy, J.; Squire, B.; Lonnroth, K.; Caws, M.
278	675	Implementing a telehealth prehabilitation education session for patients preparing for major cancer surgery	Waterl; , J. L.; Chahal, R.; Ismail, H.; Sinton, C.; Riedel, B.; Francis, J. J.; Denehy, L.
279	676	Attendance of cultural events and involvement with the arts-impact evaluation on health and well-being from a Swiss household panel survey	Weziak-Bialowolska, D.
280	677	A multi-tiered intervention to address behavioural and cognitive changes after diagnosis of primary brain tumour: A feasibility study	Whiting, D. L.; Simpson, G. K.; Koh, E. S.; Wright, K. M.; Simpson, T.; Firth, R.
281	681	The Chilean AIDS cohort: a model for evaluating the impact of an expanded access program to antiretroviral therapy in a middle-income country--organization and preliminary results	Wolff, M. J.; Beltrán, C. J.; Vásquez, P.; Ayala, M. X.; Valenzuela, M.; Berríos, G.; Arredondo, A.
282	683	Effectiveness of primary care gatekeeping: difference-in-differences evaluation of a pilot scheme in China	Xu, J.; Powell-Jackson, T.; Mills, A.
283	685	Assessing the impacts of governance reforms on health services delivery: a quasi-experimental, multi-method, and participatory approach	Zarychta, A.; Andersson, K. P.; Root, E. D.; Menken, J.; Grillos, T.
284	687	Evaluation of results-based financing in the Republic of the Congo: A comparison group pre-post study	Zeng, W.; Shepard, D. S.; De Dieu Rusatira, J.; Blaakman, A. P.; Nsitou, B. M.
285	689	Impacts of a New Episode-Based Payment Scheme on Volume, Expenditures, and Efficiency in Public Hospitals: A Quasi-Experimental Interrupted Time-Series Study in Jinhua, China	Zhang, T.; Lu, B.; Yan, Z.; Huang, X.; Lu, W.
286	690	Conditional cash transfers, uptake of maternal and child health services, and health outcomes in western rural China	Zhou, H.; Wu, Y.; Liu, C.; Sun, C.; Shi, Y.; Zhang, L.; Medina, A.; Rozelle, S.
287	693	Health impact evaluation of Aspirational Districts Program in India: Evidence from National Family Health Survey	Agarwal, S. K. and Mishra, S.
288	694	Impacts and adaptation extents of climate smart agricultural practices among smallholder farmers of Ethiopia: Implication to food and nutrition security	Ahmed, B. and Haji, J. and Ketema, M. and Jemal, K.
289	697	The combined effect of social pensions and cash transfers on child mortality: evaluating the last two decades in Brazil and projecting their mitigating effect during the global economic crisis	Aransiola, T. J. and Ordonez, J. A. and Cavalcanti, D. M. and Morais, G. A. D. and Ramos, D. D. and Rasella, D.
290	698	Maternal health care utilization following the implementation of the free maternal health care policy in Ghana: analysis of Ghana demographic and health surveys 2008-2014	Azaare, J. and Aninanya, G. A. and Abdulai, K. and Adane, F. and Bio, R. B. and Hushie, M.
291	699	The Impact of the Disability Allowance on Financial Well-Being in the Maldives: Quasi-experimental Study	Banks, L. M. and Hameed, S. and Usman, S. K. and Davey, C. and Kuper, H.
292	700	COVID-19 Resilience and Risk Reduction Intervention in Rural Populations of Western India: Retrospective Evaluation	Basu, S. and Desai, M. and Karan, A. and Bhardwaj, S. and Neg and hi, H. and Jadhav, N. and Maske, A. and Zodpey, S.
293	702	"Measuring the health and fiscal outcomes of solid waste management operations by intergovernmental arrangements: The case of public consortia in Brazil"	Cattani, Y. N. and Pontes, R. P. and Botassio, D. C. and Komesu, D. K. and Benevenuto, R. G. and Ogasavara, M. H.
294	708	Population-level effectiveness of pre-exposure prophylaxis for HIV prevention among men who have sex with men in MontrÃ©al (Canada): a modelling study of surveillance and survey data	Doyle, C. M. and Milwid, R. M. and Cox, J. and Xia, Y. Q. and Lambert, G. and Tremblay, C. and Otis, J. and Boily, M. C. and Baril, J. G. and Thomas, R. and Blais, A. D. and Trottier, B. and Grace, D. and Moore, D. M. and Mishra, S. and Maheu-Giroux, M.
295	709	Effects of Performance-Based Financing on Availability, Quality, and Use of Family Planning Services in the Democratic Republic of Congo: An Impact Evaluation	Drouard, S. H. P. and Brenner, S. and Antwisi, D. and Toure, N. K. and Madhavan, S. and Fink, G. and Shapira, G.
296	710	Impact of unconditional cash transfers on household livelihood outcomes in Nigeria	Eluwa, T. F. and Eluwa, G. I. E. and Iorwa, A. and Daini, B. O. and Abdullahi, K. and Balogun, M. and Yaya, S. and Ahinkorah, B. O. and Lawal, A.
297	711	Multivariate mixed-effects ordinal logistic regression models with difference-in-differences estimator of the impact of WORTH Yetu on household hunger and socioeconomic status among OVC caregivers in Tanzania	Exavery, A. and Kirigiti, P. J. and Balan, R. T. and Charles, J.
298	712	Let's Connect: Impact Evaluation of an Intervention to Reduce Mental Health Disparities Among People Who are LGBTQ	Facente, S. N. and Davila, X. and Kowell, N. and Calma, N. and Kwan, M. M. and Gupta, S.
299	713	Impact of conditional cash transfer on health outcome of expectant mothers in Bangladesh	Farjana, F. and Islam, M. K. and Khanam, R. and Mamun, T. M.
300	716	Impact evaluation of the Brazilian Integrated Border Health System	Guimaraes, C. K. and Alves, M. F. R. and Ferreira, Cmpg and Scorzafave, Lgdd and Passador, C. S. and Caldana, A. C. F.
301	718	Does a school-based intervention increase girlsâ€™ sexual and reproductive health attitudes and intentions? Results from a mixed-methods cluster-randomized trial in Burkina Faso	Hinson, L. and Pliakas, T. and Schaub, E. and Nourou, A. M. and Angelone, C. and Brooks, M. I. and Abga, A. A. and Congo, Z. and Ki, B. and Trasi, R.
302	722	Evaluation of impact of engaging federations of women groups to improve women's nutrition interventions- before, during and after pregnancy in social and economically backward geographies: Evidence from three eastern Indian States	Kumar, A. and Sethi, V. and de Wagt, A. and Parhi, R. N. and Bhattacharjee, S. and Unisa, S. and Reshmi, R. S. and Saraswat, A. and Kejrewal, N. and Shrivastava, M. and Tripathy, L. and Murira, Z. and Vir, S. and Swabhimaan Study, Grp
303	724	Pragmatic trial evaluating the impact of simulation training on high-risk prescribing to older adults by junior physicians	Lauffenburger, J. C. and DiFrancesco, M. F. and Bhatkh and e, G. and Crum, K. L. and Kim, E. and Robertson, T. and Oran, R. and Hanken, K. E. and Haff, N. and Coll, M. D. and Avorn, J. and Choudhry, N. K.
304	725	Impact evaluation of guidelines on antibiotic utilisation & appropriateness in Malaysian public primary care: an interrupted time series analysis	Lim, A. H. and Ab Rahman, N. and Ong, S. M. and Azman, S. R. M. and Rathi, F. Z. M. and Ismail, M. and Tok, P. S. K. and Ho, B. K. and Sivasampu, S.
305	726	Impact evaluation of a youth led intervention to increase COVID-19 vaccine uptake in Kwazulu-Natal, South Africa	Marinda, E. and Mathentamo, Q. and Coulson, N. and Parker, S. and Katoto, Pdmc and Houston, G. and Magampa, M. and Pillay, N. and Ngungu, M. and Wiysonge, C. S. and van Rooyen, H.
306	729	Increasing nursing and midwifery research leadership: impact evaluation of the National Institute for Health and Care Research Senior Nurse and Midwife Research Leader Programme at 1 year	Menzies, J. C. and Br and , S. and Bench, S. and Bramley, L. and Smith, V. and Henshall, C.
307	730	Exploring the use and impact of the Australian living guidelines for the clinical care of people with COVID-19: where to from here?	Millard, T. and Elliott, J. H. and Green, S. and McGloughlin, S. and Turner, T. and Natl, Covid Clinical Evidence Ta
308	731	Can primary health care mitigate the effects of economic crises on child health in Latin America? An integrated multicountry evaluation and forecasting analysis	Moncayo, A. L. and Cavalcanti, D. M. and OrdoÃ±ez, J. A. and Almeida, C. and Perdomo, J. F. and Zuluaga, D. and Sosa, A. Z. and Hessel, P. and Chivardi, C. and Rasella, D.
309	732	Delivering PACE plus plus curriculum in community settings: Impact of TARA intervention on gender attitudes and dietary practices among adolescent girls in Bihar, India	Mondal, S. and Joe, W. and Akhauri, S. and Sinha, I. and Thakur, P. and Kumar, V. and Kumar, T. and Pradhan, N. and Kumar, A.
310	734	Impacts of improved agricultural technologies on food security and child nutrition in rural Ethiopia	Mulugeta Habtewold, T. and Heshmati, A.
311	736	ECHO Project Uruguay: strengthening the training of professionals in the approach to gynecological cancer	Nozar, M. and Greif, D. and Ben, S. B. S. and Fiol, V. and Fern and ez, J. and Martinez, E. and Cohen, H. and Briozzo, L. C.
312	738	The effectiveness of abstinence-based and harm reduction-based interventions in reducing problematic substance use in adults who are experiencing homelessness in high income countries: A systematic review and meta-analysis: A systematic review	O'Leary, C. and Ralphs, R. and Stevenson, J. and Smith, A. and Harrison, J. and Kiss, Z. and Armitage, H.
313	739	Application of a new municipal management model of Home Care Service in Barcelona: Assessment of workers' labour conditions, health, and well-being	OllÃ©-Espluga, L. and Vargas-Leguas, H. and Torrens MÃ¨lich, L. and Juan Serra, M. and Arcas, M. M. and CortÃ¨s-Franch, I.
314	742	Healthy Me, Healthy Planet: Evaluation of a pilot planetary health library program	Patrick, R. and Bruges, N. and Gunasiri, H. and Wang, Y. F. and Henderson-Wilson, C.
315	744	The impact of primary health care on AIDS incidence and mortality: A cohort study of 3.4 million Brazilians	Pinto, P. F. P. S. and Macinko, J. and Silva, A. F. and Lua, I. and Jesus, G. and Magno, L. and Teles Santos, C. A. S. and Ichihara, M. Y. and Barreto, M. L. and Moucheraud, C. and Souza, L. E. and Dourado, I. and Rasella, D.
316	746	Evaluating the impact of the Community Helpers Program on adolescents 12-18 years old in Edmonton, Canada	Pulok, M. H. and de Amorim, A. N. and Johansen, S. and Pilon, K. and Lucente, C. and Saini, V.
317	748	Distributional impacts of cash transfers on the multidimensional poverty of refugees: The Emergency Social Safety Net in Turkey	Robson, M. and Vollmer, F. and DoÄŸan, B. B. and Grede, N.
318	750	Quantifying the human impact of Melbourneâ€™s 111-day hard lockdown experiment on the adult population	Schurer, S. and Atalay, K. and Glozier, N. and Vera-Toscano, E. and Wooden, M.
319	751	Do cash transfer programs have different effects on children based on household disability status? Evidence from Malawi and Zambia	Silverstein, H. and Angeles, G. and H and a, S. and Singh, K. and Shanahan, M. and Thissen, D.
320	753	Impact of <i>Suaahara</i>, an at-scale multisectoral nutrition programme, on health workers' maternal and child health, and nutrition knowledge and skills in Nepal	Thapa, D. K. and Frongillo, E. A. and Suresh, S. and Adhikari, R. P. and Pun, B. and Shakya, K. L. and M and al, R. and Kole, S. K. and Cunningham, K.
321	754	Model-based impact evaluation of new tuberculosis vaccines in aging populations under different modeling scenarios: the case of China	Tovar, M. and Sanz, J. and Moreno, Y.
322	758	Evaluation of a Transitional Care Strategy Implemented in Adults With High-Risk and Multimorbidity in Chile	Varela, T. and Zamorano, P. and MuÃ±oz, P. and Espinoza, M. and Tellez, A. and Irazoqui, E. and Suarez, F.
323	760	Impact of pesticide regulations on mortality from suicide by pesticide in China: an interrupted time series analysis	Yan, Y. F. and Jiang, Y. Y. and Liu, R. and Eddleston, M. and Tao, C. J. and Page, A. and Wang, L. J. and Feng, G. S. and Liu, S. W.
324	762	Remote tutoring with low-tech means to accelerate learning: Evidence for El Salvador	Zoido, P. and Flores-CeceÃ±a, I. and SzÃ©kely, M. and Hevia, F. J. and Castro, E.

## Sheet: Search strategy
							Search dates of all datasets
							Initial search (August 2023): no restriction to year of publication
							Update (August 2024): from August 2023 to August 2024
	Medline	Embase	Scopus	WoS	Econlit
	Query	Query	Query	Query	Query
	"impact evaluation"[Text Word]	impact evaluation':ti,ab,kw	TITLE-ABS-KEY("impact evaluation") AND ( LIMIT-TO ( EXACTKEYWORD,"Impact Evaluation" ) )	"impact evaluation" (Topic) and Article (Document Types) and Science Citation Index Expanded (SCI-EXPANDED) (Web of Science Index) and Article (Document Types)	Impact Evaluation

## Sheet: Inclusion criteria
	Inclusion criteria	Exclusion criteria
	Type of studies
	Peer-reviewed studies which identified themselves as "impact evaluations" or identified as doing one as main or secondary goal; Revisions were only included when impact evaluations were main goal.	Non peer-reviewed studies such as conference abstracts, protocols. Only pilot, incomplete impact evaluations or not mentioning these terms. Impact evaluation as synonym of "Impact assessment" or similar terms.
	Theme of studies
	Human made health related interventions (including policies, projects, programs). With health-related outcomes.	Non-human made interventions; outcomes not directly health-related, such as level of violence or nutritional substances by themselves.
	Languages
	No restriction
	Year of publication
	No restriction

## Sheet: Extraction data items
Data items	Categories	Allows multiple answers
ID	Number	No
Title of publication	Open answer	No
Authors	Open	No
Inclusion	Yes; No	No
Reason if not	Open	No
Year of publication	Number	No
Publisher	Open	No
Language	Open	No
Country of intervention (study)	Open	No
Country of first author's institution	Open	No
Reported ex-ante or ex-post	No; Yes, ex-ante; Yes, ex-post	No
Observed ex-ante or ex-post	Ex-ante; Ex-post	No
Intervention	Open	Yes
Type of intervention	Management; Assistance; Education; Promotion; Research; Pharmacologic	Yes
Type of study reported	Open	Yes
General impact methods	Experimental, Observational, Quasi-experimental; Mathematical modelling; Qualitative; Mixed-methods; Review	Yes
Specific impact methods	Open	Yes
Data collection methods	Open	Yes
Counterfactual/comparison	Yes, strong; Yes, weak; Yes, only pre-post; No; DNA	No
Sample	Number	No
Summary of results	Open	Yes
Reported conflict of interest	Reported having; report not having; does not report	No
Observed conflict of interest	Open	No
Other observations	Open	Yes
